# Supplementary material for: Josef Albers’ Structural Constellations: Investigating Formulations of Laminated Plastics Through Correlating the Industrial Literature with Scientific Analysis
Source: Polymers (Basel). 2025 Mar 4;17(5):681. doi: 10.3390/polym17050681 (PMC11902680; doi:10.3390/polym17050681)
Supplement: Supplementary file 1 [file polymers-17-00681-s001.zip]

Archive with 1 entries (1 files):
- polymers-3437036-supplementary.pdf
